# Supplementary material for: Diastereoselective Cascade Cyclization of Diazoimides with Alkylidene Pyrazolones for Preparation of Pyrazole-Fused Oxa-Bridged Oxazocines
Source: Molecules. 2023 Oct 10;28(20):7021. doi: 10.3390/molecules28207021 (PMC10609588; doi:10.3390/molecules28207021)
Supplement: Supplementary file 1 [file molecules-28-07021-s001.zip]

Archive with 1 entries (1 files):
- molecules-2635666-supplementary.pdf
